# Supplementary material for: The Effect of Intraoperative Hypothermia on Anastomotic Leakage After Esophagectomy
Source: Cancers (Basel). 2025 Mar 30;17(7):1166. doi: 10.3390/cancers17071166 (PMC11987843; doi:10.3390/cancers17071166)
Supplement: Supplementary file 1 [file cancers-17-01166-s001.zip]

Archive with 1 entries (1 files):
- cancers-3478501-supplementary-Update.pdf
